# Supplementary material for: The metabolic cost of walking on an incline in the Peacock (Pavo cristatus)
Source: PeerJ. 2015 Jun 2;3:e987. doi: 10.7717/peerj.987 (PMC4458126; doi:10.7717/peerj.987)
Supplement: Supplemental Information 1 — Raw data files. [file peerj-03-987-s001.zip]

Archive with 58 entries (45 files):
- incline respirometry data/
- incline respirometry data/.DS_Store
- __MACOSX/
- __MACOSX/incline respirometry data/
- __MACOSX/incline respirometry data/._.DS_Store
- incline respirometry data/12_05_2014_incline_5_processed/
- incline respirometry data/12_05_2014_incline_5_processed/.DS_Store
- __MACOSX/incline respirometry data/12_05_2014_incline_5_processed/
- __MACOSX/incline respirometry data/12_05_2014_incline_5_processed/._.DS_Store
- incline respirometry data/12_05_2014_incline_5_processed/12_05_2014_m1_4.15_incline_5_processed
- incline respirometry data/12_05_2014_incline_5_processed/12_05_2014_m4_4.65_incline_processed
- incline respirometry data/12_05_2014_incline_5_processed/12_05_2014_m5_4.35_incline_processed
- incline respirometry data/12_05_2014_incline_5_processed/12_05_2014_m6_4.85_incline_processed
- incline respirometry data/12_05_2014_incline_5_processed/12_05_2014_m7_4.55_incline_processed
- incline respirometry data/12_05_2014_incline_5_raw/
- incline respirometry data/12_05_2014_incline_5_raw/.DS_Store
- __MACOSX/incline respirometry data/12_05_2014_incline_5_raw/
- __MACOSX/incline respirometry data/12_05_2014_incline_5_raw/._.DS_Store
- incline respirometry data/12_05_2014_incline_5_raw/12_05_2014_m1_4.15_incline_5.exp
- incline respirometry data/12_05_2014_incline_5_raw/12_05_2014_m4_4.65_incline_5.exp
- incline respirometry data/12_05_2014_incline_5_raw/12_05_2014_m5_4.35_incline_5.exp
- incline respirometry data/12_05_2014_incline_5_raw/12_05_2014_m6_4.85_incline_5.exp
- incline respirometry data/12_05_2014_incline_5_raw/12_05_2014_m7_4.55_incline_5.exp
- incline respirometry data/14_05_14_incline_5_processed/
- incline respirometry data/14_05_14_incline_5_processed/14_05_2014_m1_incline_5_4.1kg_processed
- incline respirometry data/14_05_14_incline_5_processed/14_05_2014_m3_incline_5_4.6kg_processed
- incline respirometry data/14_05_14_incline_5_processed/14_05_2014_m4_incline_5_4.25kg_processed
- incline respirometry data/14_05_14_incline_5_processed/14_05_2014_m5_incline_5_4.9kg_processed
- incline respirometry data/14_05_14_incline_5_processed/14_05_2014_m6_incline_5_4.65kg_processed
- incline respirometry data/14_05_14_incline_5_processed/14_05_2014_m7_incline_5_5kg_processed
- incline respirometry data/14_05_2014_incline_5_raw/
- incline respirometry data/14_05_2014_incline_5_raw/14_05_2014_m1_incline_5_4.1kg.exp
- incline respirometry data/14_05_2014_incline_5_raw/14_05_2014_m3_incline_5_4.6kg.exp
- incline respirometry data/14_05_2014_incline_5_raw/14_05_2014_m4_incline_5_4.25kg.exp
- incline respirometry data/14_05_2014_incline_5_raw/14_05_2014_m5_incline_5_4.9kg.exp
- incline respirometry data/14_05_2014_incline_5_raw/14_05_2014_m6_incline_5_4.65kg.exp
- incline respirometry data/14_05_2014_incline_5_raw/14_05_2014_m7_incline_5_5kg.exp
- incline respirometry data/16_05_14_incline_7_processed/
- incline respirometry data/16_05_14_incline_7_processed/16_05_2014_m1_3.9 kg_incline_7_processed
- incline respirometry data/16_05_14_incline_7_processed/16_05_2014_m3_5 kg_incline_7_processed
- incline respirometry data/16_05_14_incline_7_processed/16_05_2014_m4_4.5 kg_incline_7_processed
- incline respirometry data/16_05_14_incline_7_processed/16_05_2014_m5_4.5 kg_incline_7_processed
- incline respirometry data/16_05_14_incline_7_processed/16_05_2014_m6_4.5 kg_incline_7_processed
- incline respirometry data/16_05_14_incline_7_processed/16_05_2014_m7_4.9 kg_incline_7_processed
- incline respirometry data/16_05_2014_incline_7_raw/
- incline respirometry data/16_05_2014_incline_7_raw/16_05_2014_m1_3.9 kg_incline_7.exp
- incline respirometry data/16_05_2014_incline_7_raw/16_05_2014_m3_5 kg_incline_7.exp
- incline respirometry data/16_05_2014_incline_7_raw/16_05_2014_m4_4.5 kg_incline_7.exp
- incline respirometry data/16_05_2014_incline_7_raw/16_05_2014_m5_4.5 kg_incline_7.exp
- incline respirometry data/16_05_2014_incline_7_raw/16_05_2014_m6_4.5 kg_incline_7.exp
- incline respirometry data/16_05_2014_incline_7_raw/16_05_2014_m7_4.9 kg_incline_7.exp
- incline respirometry data/Incline_Resp_Analysis/
- incline respirometry data/Incline_Resp_Analysis/.DS_Store
- __MACOSX/incline respirometry data/Incline_Resp_Analysis/
- __MACOSX/incline respirometry data/Incline_Resp_Analysis/._.DS_Store
- incline respirometry data/Incline_Resp_Analysis/incline_resp_data.xlsx
- incline respirometry data/Incline_Resp_Analysis/Pmet_CoT_Graphs.xlsx
- incline respirometry data/Thumbs.db
