# Supplementary material for: The metabolic cost of walking on an incline in the Peacock (Pavo cristatus)
Source: PeerJ. 2015 Jun 2;3:e987. doi: 10.7717/peerj.987 (PMC4458126; doi:10.7717/peerj.987)
Supplement: Supplemental Information 1 — Raw data files. [file peerj-03-987-s001.zip › incline respirometry data/Incline_Resp_Analysis/incline_resp_data.xlsx]

## Sheet: Incline_5
Date	BIRD	BODY_MASS	SPEED_MPS	BOX_TEMP	START_SAMPLE	END_SAMPLE	VO2	VCO2	RER	MFR_L/MIN	BP	WVP	SEASON	DRY_MFR	DRY_VO2	DRY_VCO2	MS_VO2	RQ	RQ_FIXED	RQ_CAL_FACTOR	RQ_CAL_FACTOR_FIXED	CAL/MIN	J/S	PMET_W/KG	Net Pmet		Speed	0	0.5	0.75
2014-05-12	M1	4.15	0.5	25	845	904	91.54	76.98	0.84	450	91.87	1.19	SUMMER	444.171	90.3543	75.9829	21.7721	0.840944	0.85	4.84968	4.8608	438.189	30.5564	7.36299	4.5503			2.81269	7.36299	8.52602
2014-05-12	M1	4.15	0.75	25	1412	1459	105.058	92.0669	0.89	450	91.86	1.19	SUMMER	444.17	103.697	90.8742	24.9872	0.876345	0.85	4.89315	4.8608	507.404	35.383	8.52602	5.71334			3.18092	7.97061	8.02333
2014-05-12	M1	4.15	0	25	1648	1707	37.02	23	0.62	450	91.86	1.17	SUMMER	444.268	36.5485	22.7071	8.80686	0.621286	0.85	4.57994	4.8608	167.39	11.6727	2.81269				3.56433	8.92235	9.87589		0	2.95502
2014-05-12	M4	4.65	0.5	24.5	807	866	108.11	102.27	0.95	450	91.8	1.15	SUMMER	444.363	106.756	100.989	22.9582	0.945981	0.85	4.97866	4.8608	531.501	37.0633	7.97061	4.78969			2.80333	6.99225	7.91966		0.5	7.73382
2014-05-12	M4	4.65	0.75	24.5	1350	1409	108.13	104.96	0.97	450	91.82	1.12	SUMMER	444.511	106.811	103.68	22.9701	0.970683	0.85	5.009	4.8608	535.016	37.3085	8.02333	4.84241			2.41383	7.42091	7.69919		0.75	8.40882
2014-05-12	M4	4.65	0	24.5	1598	1657	43.87	38.54	0.88	450	91.81	1.14	SUMMER	444.412	43.3253	38.0615	9.31726	0.878505	0.85	4.8958	4.8608	212.112	14.7913	3.18092			Average	2.95502	7.73382	8.40882
2014-05-12	M5	4.35	0.5	25	588	647	115.05	101.63	0.88	450	91.86	1.2	SUMMER	444.121	113.547	100.302	26.1028	0.883355	0.85	4.90176	4.8608	556.58	38.8122	8.92235	5.35801		Standard deviation	0.435444	0.750671	0.874284
2014-05-12	M5	4.35	0.75	25	1022	1081	124.546	121.25	0.97	450	91.87	1.21	SUMMER	444.073	122.905	119.653	28.2541	0.973539	0.85	5.01251	4.8608	616.063	42.9601	9.87589	6.31156		standard error	0.194737	0.33571	0.390992
2014-05-12	M5	4.35	0	25	1177	1236	45.42	42.28	0.93	450	91.86	1.2	SUMMER	444.121	44.8267	41.7277	10.305	0.930867	0.85	4.96011	4.8608	222.345	15.5049	3.56433
2014-05-12	M6	4.85	0.5	24.9	803	862	100.27	89.55	0.89	450	91.86	1.19	SUMMER	444.17	98.9711	88.3899	20.4064	0.893089	0.85	4.91371	4.8608	486.315	33.9124	6.99225	4.18892
2014-05-12	M6	4.85	0.75	24.9	1414	1473	111.51	107.93	0.97	450	91.84	1.21	SUMMER	444.071	110.041	106.508	22.6888	0.967895	0.85	5.00558	4.8608	550.818	38.4104	7.91966	5.11634
2014-05-12	M6	4.85	0	24.9	1600	1659	40.99	33.43	0.81	450	91.84	1.18	SUMMER	444.218	40.4633	33.0005	8.34296	0.815565	0.85	4.81851	4.8608	194.973	13.5961	2.80333
2014-05-12	M7	4.65	0.5	24.8	871	930	98.41	102.37	1.04	450	91.8449	1.19	SUMMER	444.17	97.1349	101.044	20.8892	1.04024	0.85	5.09441	4.8608	494.846	34.5072	7.42091	5.00708
2014-05-12	M7	4.65	0.75	24.8	1417	1476	103.61	101.47	0.98	450	91.84	1.18	SUMMER	444.218	102.279	100.166	21.9954	0.979346	0.85	5.01964	4.8608	513.402	35.8013	7.69919	5.28536
2014-05-12	M7	4.65	0	24.8	1656	1709	32.06	33.1	1.03	450	91.84	1.16	SUMMER	444.316	31.6551	32.6819	6.80754	1.03244	0.85	5.08484	4.8608	160.961	11.2243	2.41383
2014-05-14	M1	4.1	0	25.3	486	545	50.79	48.05	0.95	450	93.93	1.05	SUMMER	444.97	50.2222	47.5129	12.2493	0.946052	0.85	4.97875	4.8608	250.044	17.4364	4.25278
2014-05-14	M1	4.1	0.5	25.3	1264	1311	74.45	67.54	0.91	450	93.93	1.05	SUMMER	444.97	73.6178	66.785	17.9556	0.907186	0.85	4.93102	4.8608	363.011	25.314	6.17414	1.92136
2014-05-14	M1	4.1	0.75	25.3	1756	1803	94.91	88.71	0.93	450	93.93	1.06	SUMMER	444.922	93.8389	87.7089	22.8875	0.934675	0.85	4.96478	4.8608	465.89	32.488	7.92391	3.67113
2014-05-14	M1	4.1	1	25.3	767	820	154.09	160.62	1.04	450	93.93	1.08	SUMMER	444.826	152.318	158.773	37.1508	1.04238	0.85	5.09704	4.8608	776.372	54.139	13.2046	8.95186
2014-05-14	M3	4.6	0	25.3	1478	1537	31.39	21.08	0.67	450	93.92	1.05	SUMMER	444.969	31.0391	20.8443	6.74762	0.671551	0.85	4.64167	4.8608	144.073	10.0467	2.18406
2014-05-14	M3	4.6	0.5	25.3	1248	1307	106.78	92.93	0.87	450	93.92	1.07	SUMMER	444.873	105.563	91.8713	22.9486	0.870294	0.85	4.88572	4.8608	515.754	35.9652	7.81853	5.63447
2014-05-14	M3	4.6	0.75	25.3	728	787	135	130.81	0.97	450	93.91	1.08	SUMMER	444.825	133.447	129.306	29.0103	0.968963	0.85	5.00689	4.8608	668.156	46.5928	10.1289	7.9448
2014-05-14	M3	4.6	1	25.3	1746	1805	164.47	162.9	0.99	450	93.93	1.1	SUMMER	444.73	162.544	160.992	35.3356	0.990454	0.85	5.03328	4.8608	818.129	57.0508	12.4024	10.2183
2014-05-14	M4	4.25	0	25.3	408	467	39.55	35.35	0.89	450	93.95	1.02	SUMMER	445.114	39.1206	34.9662	9.20485	0.893805	0.85	4.91459	4.8608	192.262	13.4071	3.1546
2014-05-14	M4	4.25	0.5	25.3	1672	1731	68.07	63.76	0.86	450	93.95	1.03	SUMMER	445.067	67.3237	63.061	15.8409	0.936683	0.85	4.96725	4.8608	334.414	23.3198	5.48701	2.3324
2014-05-14	M4	4.25	0.75	25.3	1190	1249	94.85	93.05	0.98	450	93.95	1.04	SUMMER	445.019	93.8	92.02	22.0706	0.981023	0.85	5.0217	4.8608	471.035	32.8469	7.72867	4.57407
2014-05-14	M4	4.25	1	25.3	731	790	146.75	149.4	1.01	450	93.94	1.05	SUMMER	444.97	145.11	147.73	34.1435	1.01806	0.85	5.06718	4.8608	735.296	51.2747	12.0646	8.91002
2014-05-14	M5	4.9	0	24.2	1347	1406	44.64	41.11	0.93	450	93.84	1.11	SUMMER	444.677	44.112	40.6237	9.00244	0.920923	0.85	4.94789	4.8608	218.261	15.2201	3.10614
2014-05-14	M5	4.9	0.5	24.2	1060	1119	143.05	131.4	0.92	450	93.84	1.13	SUMMER	444.581	141.327	129.818	28.8423	0.91856	0.85	4.94499	4.8608	698.863	48.734	9.94572	6.83958
2014-05-14	M5	4.9	0.75	24.2	1583	1589	112.66	112.92	1	450	93.85	1.13	SUMMER	444.582	111.304	111.56	22.715	1.00231	0.85	5.04783	4.8608	561.842	39.1791	7.99573	4.88959
2014-05-14	M6	4.65	0	24.9	900	959	50.59	36.51	0.72	450	93.87	1.07	SUMMER	444.871	50.0133	36.0938	10.7556	0.721684	0.85	4.70323	4.8608	235.224	16.403	3.52752
2014-05-14	M6	4.65	0.5	24.9	705	764	119.25	103.89	0.87	450	93.87	1.09	SUMMER	444.775	117.865	102.684	25.3474	0.871195	0.85	4.88683	4.8608	575.987	40.1655	8.63775	5.11023
2014-05-14	M6	4.65	0.75	24.9	1672	1731	111.15	103.78	0.93	450	93.89	1.12	SUMMER	444.632	109.824	102.542	23.6181	0.933693	0.85	4.96358	4.8608	545.12	38.0131	8.17485	4.64733
2014-05-14	M6	4.65	1	24.9	1150	1209	154.85	169.24	1.09	450	93.88	1.12	SUMMER	444.631	153.003	167.221	32.9038	1.09293	0.85	5.15912	4.8608	789.358	55.0446	11.8375	8.31003
2014-05-14	M7	5	0	24.7	1387	1446	33.75	34.4	1.02	450	93.86	1.12	SUMMER	444.63	33.3473	33.9895	6.66945	1.01926	0.85	5.06865	4.8608	169.026	11.7867	2.35734
2014-05-14	M7	5	0.5	24.7	1678	1737	65.23	61.41	0.93	450	93.86	1.14	SUMMER	444.534	64.4377	60.6641	12.8875	0.941438	0.85	4.97309	4.8608	320.454	22.3464	4.46927	2.11193
2014-05-14	M7	5	0.75	24.7	715	774	126.29	140.08	1.11	450	93.86	1.17	SUMMER	444.391	124.716	138.334	24.9431	1.10919	0.85	5.17909	4.8608	645.914	45.0417	9.00835	6.651
2014-05-14	M7	5	1	24.7	1127	1186	147	163.03	1.11	450	93.86	1.17	SUMMER	444.391	145.168	160.998	29.0335	1.10905	0.85	5.17891	4.8608	751.81	52.4262	10.4852	8.1279

## Sheet: Incline_7
Date	BIRD	BODY_MASS			SPEED_MPS	BOX_TEMP	START_SAMPLE	END_SAMPLE	VO2	VCO2	RER	MFR_L/MIN	BP	WVP	season	DRY_MFR	DRY_VO2	DRY_VCO2	MS_VO2	RQ	RQ_FIXED	RQ_CAL_FACTOR	RQ_CAL_FACTOR_FIXED	CAL/MIN	J/S	PMET_W/KG	PMET_NET
2014-05-16	M1	3.9			0	24	1441	1500	35.49	40.31	1.14	450	93.92	1.21	SUMMER	444.203	35.0328	39.7907	8.98276	1.13581	0.85	5.21178	4.8608	182.583	12.7321	3.26465
2014-05-16	M1	3.9			0.5	24	1238	1297	83.32	95.76	1.15	450	93.92	1.22	SUMMER	444.155	82.2377	94.5161	21.0866	1.1493	0.85	5.22835	4.8608	429.967	29.983	7.68796	4.42331
2014-05-16	M1	3.9	0.398016	0.162489	0.75	24	814	873	143.693	144.8	1	450	93.2	1.22	SUMMER	444.109	141.812	142.905	36.362	1.0077	0.85	5.05446	4.8608	716.783	49.9837	12.8163	9.55168
2014-05-16	M3	5			0	24.4	1318	1377	43.04	41.15	0.96	450	93.85	1.26	SUMMER	443.958	42.4622	40.5975	8.49243	0.956087	0.85	4.99108	4.8608	211.932	14.7787	2.95574
2014-05-16	M3	5	0.275	0.1375	0.5	24.4	1592	1651	109.81	105.15	0.96	450	93.85	1.28	SUMMER	443.863	108.312	103.716	21.6625	0.957563	0.85	4.99289	4.8608	540.791	37.7112	7.54224	4.58649
2014-05-16	M3	5			0.75	24.4	1088	1147	119.11	117.91	0.99	450	93.86	1.28	SUMMER	443.863	117.486	116.302	23.4971	0.989925	0.85	5.03263	4.8608	591.262	41.2306	8.24613	5.29039
2014-05-16	M3	5			1	24.4	643	702	175.46	193.08	1.1	450	93.87	1.28	SUMMER	443.864	173.067	190.447	34.6135	1.10042	0.85	5.16832	4.8608	894.468	62.3742	12.4748	9.5191
2014-05-16	M4	4.5			0		1010	1069	50.1	40.82	0.82	450	93.96	1.16	SUMMER	444.444	49.4815	40.316	10.9959	0.81477	0.85	4.81754	4.8608	238.379	16.623	3.69399
2014-05-16	M4	4.5			0.5		1813	1872	84.14	74.18	0.88	450	93.94	1.18	SUMMER	444.347	83.0831	73.2482	18.4629	0.881626	0.85	4.89964	4.8608	407.077	28.3868	6.30819	2.6142
2014-05-16	M4	4.5			0.75		802	861	128.13	118.68	0.93	450	93.97	1.17	SUMMER	444.397	126.535	117.202	28.1188	0.926247	0.85	4.95443	4.8608	626.907	43.7163	9.71474	6.02075
2014-05-16	M4	4.5			1		1298	1357	132.87	139.29	1.05	450	93.96	1.18	SUMMER	444.349	131.201	137.541	29.1559	1.04832	0.85	5.10433	4.8608	669.696	46.7001	10.3778	6.68381
2014-05-16	M5	4.5			0		836	895	49.85	38.26	0.77	450	93.83	1.28	SUMMER	443.861	49.17	37.7381	10.9267	0.767503	0.85	4.75949	4.8608	234.024	16.3193	3.62651
2014-05-16	M5	4.5			0.5		653	712	148.99	133.92	0.89	450	93.83	1.3	SUMMER	443.765	146.926	132.065	32.6502	0.898852	0.85	4.92079	4.8608	722.991	50.4166	11.2037	7.57718
2014-05-16	M5	4.5			0.75		1161	1220	142.62	150.6	1.1	450	93.82	1.31	SUMMER	443.717	140.629	148.497	31.2508	1.05595	0.85	5.11371	4.8608	719.134	50.1476	11.1439	7.51741
2014-05-16	M6	4.5			0		1643	1702	57.27	50.32	0.88	450	94	1.16	SUMMER	444.447	56.5633	49.699	12.5696	0.878645	0.85	4.89598	4.8608	276.932	19.3114	4.29143
2014-05-16	M6	4.5			0.5		937	996	101.95	99.78	0.98	450	94.01	1.15	SUMMER	444.495	100.703	98.5594	22.3784	0.978715	0.85	5.01886	4.8608	505.414	35.2442	7.83204	3.54062
2014-05-16	M6	4.5			0.75		1934	1993	141.33	139.04	0.98	450	93.98	1.21	SUMMER	444.206	139.51	137.25	31.0023	0.983797	0.85	5.0251	4.8608	701.054	48.8868	10.8637	6.57231
2014-05-16	M6	4.5			1		1410	1469	181.78	212.06	1.17	450	94	1.21	SUMMER	444.207	179.44	209.33	39.8756	1.16657	0.85	5.24955	4.8608	941.98	65.6874	14.5972	10.3058
2014-05-16	M7	4.95			0		1329	1388	38.09	37.94	1	450	93.9	1.25	SUMMER	444.01	37.5829	37.4349	7.59251	0.996062	0.85	5.04016	4.8608	189.424	13.2092	2.66852
2014-05-16	M7	4.95			0.5		1130	1189	87.76	87.16	0.99	450	93.9	1.27	SUMMER	443.914	86.573	85.9812	17.4895	0.993163	0.85	5.0366	4.8608	436.034	30.4061	6.14265	3.47413
2014-05-16	M7	4.95			0.75		1610	1669	122.91	125.87	1.02	450	93.9	1.28	SUMMER	443.866	121.235	124.154	24.4918	1.02408	0.85	5.07457	4.8608	615.214	42.9009	8.66685	5.99833
2014-05-16	M7	4.95			1		702	761	142.1	163.02	1.15	450	93.9	1.26	SUMMER	443.962	140.193	160.833	28.3219	1.14722	0.85	5.22579	4.8608	732.62	51.088	10.3208	7.65229
