# Supplementary material for: The metabolic cost of walking on an incline in the Peacock (Pavo cristatus)
Source: PeerJ. 2015 Jun 2;3:e987. doi: 10.7717/peerj.987 (PMC4458126; doi:10.7717/peerj.987)
Supplement: Supplemental Information 1 — Raw data files. [file peerj-03-987-s001.zip › incline respirometry data/Incline_Resp_Analysis/Pmet_CoT_Graphs.xlsx]

## Sheet: pmet graph
bird	speed	Incline	pmet		S.D	S.E		0.5	0.75	1
M1	0.5	incline 1	6.76856				incline	7.41834	8.59445	11.9989
M3	0.5	incline 1	7.81853				level	3.49118	4.11791	5.4961
M4	0.5	incline 1	6.72881
M5	0.5	incline 1	9.43403				S.E1	0.498285	0.340636	0.44374
M6	0.5	incline 1	7.815				S.E2	0.262083	0.570151	0.73266
M7	0.5	incline 1	5.94509	7.41834	1.22054	0.498285
M1	0.75	incline 1	8.22497
M3	0.75	incline 1	10.1289
M4	0.75	incline 1	7.876
M5	0.75	incline 1	8.93581
M6	0.75	incline 1	8.04726
M7	0.75	incline 1	8.35377	8.59445	0.834384	0.340636
M1	1	incline 1	13.2046
M3	1	incline 1	12.4024
M4	1	incline 1	12.0646
M6	1	incline 1	11.8375
M7	1	incline 1	10.4852	11.9989	0.992233	0.44374
M1	0.5	level	4.06598
M3	0.5	level	3.33295
M4	0.5	level	2.91295
M5	0.5	level	4.15119
M6	0.5	level	2.99283	3.49118	0.586036	0.262083
M1	0.75	level	4.14393
M3	0.75	level	3.27891
M4	0.75	level	2.59217
M5	0.75	level	5.89314
M6	0.75	level	4.68139	4.11791	1.2749	0.570151
M1	1	level	7.01784
M3	1	level	6.36695
M4	1	level	4.80242
M6	1	level	3.79721	5.4961	1.46532	0.73266
M1	0.5
M3	0.5
M4	0.5
M5	0.5
M6	0.5
M7	0.5

## Sheet: net pmet graph
bird	speed	incline	Pmet		S.D	S.E			0.5	0.75	1
M1	0.5	incline 1	3.23583					level	3.16302	4.13968	5.64586
M3	0.5	incline 1	5.63447					5 degree incline	4.45653	5.63264	8.90362
M4	0.5	incline 1	3.56104					7 degree incline	4.36932	6.82514	8.54025
M5	0.5	incline 1	6.0988					S.E1	0.490527	0.508668	0.36639
M6	0.5	incline 1	4.64957					S.E2	0.391767	0.466035	0.586942			blue - level		orange - 5		grey -7
M7	0.5	incline 1	3.5595	4.45653	1.20154	0.490527		S.E3	0.704958	0.623519	0.83217
M1	0.75	incline 1	4.69223
M3	0.75	incline 1	7.9448													level r2:0.99
M4	0.75	incline 1	4.70824													5 r2 = 0.93
M5	0.75	incline 1	5.60058													7 r2:0.99
M6	0.75	incline 1	4.88183
M7	0.75	incline 1	5.96818	5.63264	1.24598	0.508668
M1	1	incline 1	8.95186
M3	1	incline 1	10.2183
M4	1	incline 1	8.91002
M6	1	incline 1	8.31003
M7	1	incline 1	8.1279	8.90362	0.819273	0.36639
M1	0.5	level	4.06598
M3	0.5	level	3.33295
M4	0.5	level	2.91295
M5	0.5	level	4.15119
M6	0.5	level	2.99283
M7	0.5	level	1.52222	3.16302	0.959629	0.391767
M1	0.75	level	4.14393
M3	0.75	level	3.27891							ANCOVA
M4	0.75	level	2.59217
M5	0.75	level	5.89314							Df Sum Sq Mean Sq F value Pr(>F)
M6	0.75	level	4.68139							speed 1 103.46 103.46 82.041 3.91e-11 ***
M7	0.75	level	4.24854	4.13968	1.14155	0.466035				incline 2 48.90 24.45 19.389 1.43e-06 ***
M1	1	level	7.01784							bird 5 26.06 5.21 4.133 0.00416 **						Tukey multiple comparisons of means
M3	1	level	6.36695							speed:incline 2 6.45 3.22 2.557 0.09049 .						95% family-wise confidence level
M4	1	level	4.80242							Residuals 39 49.18 1.26
M6	1	level	3.79721							---						Fit: aov(formula = met ~ speed * incline + (bird))
M7	1	level	6.24488	5.64586	1.31244	0.586942				Signif. codes: 0 ‘***’ 0.001 ‘**’ 0.01 ‘*’ 0.05 ‘.’ 0.1 ‘ ’ 1
M1	0.5	incline_2	4.42331													$incline
M3	0.5	incline_2	4.58649													diff lwr upr p adj
M4	0.5	incline_2	2.6142							Coefficients:						incline_2-incline_1 0.2729746 -0.6799691 1.225918 0.7661232
M5	0.5	incline_2	7.57718							Estimate Std. Error t value Pr(>|t|)						level-incline_1 -1.9416282 -2.8800223 -1.003234 0.0000323
M6	0.5	incline_2	3.54062							(Intercept) -0.23176 1.10838 -0.209 0.8355						level-incline_2 -2.2146028 -3.1675465 -1.261659 0.0000045
M7	0.5	incline_2	3.47413	4.36932	1.72679	0.704958				speed 9.26201 1.36745 6.773 4.4e-08 ***
M1	0.75	incline_2	9.55168							inclineincline_2 0.37297 1.49271 0.250 0.8040
M3	0.75	incline_2	5.29039							inclinelevel 0.87271 1.46369 0.596 0.5545
M4	0.75	incline_2	6.02075							birdM3 0.08268 0.54863 0.151 0.8810
M5	0.75	incline_2	7.51741							birdM4 -1.40252 0.54863 -2.556 0.0146 *
M6	0.75	incline_2	6.57231							birdM5 0.97689 0.61282 1.594 0.1190
M7	0.75	incline_2	5.99833	6.82514	1.5273	0.623519				birdM6 -0.63296 0.54863 -1.154 0.2556
M3	1	incline_2	9.5191							birdM7 -0.95914 0.54863 -1.748 0.0883 .
M4	1	incline_2	6.68381							speed:inclineincline_2 -0.05763 1.98500 -0.029 0.9770
M6	1	incline_2	10.3058							speed:inclinelevel -3.82750 1.92046 -1.993 0.0533 .
M7	1	incline_2	7.65229	8.54025	1.66434	0.83217				---
										Signif. codes: 0 ‘***’ 0.001 ‘**’ 0.01 ‘*’ 0.05 ‘.’ 0.1 ‘ ’ 1
										Residual standard error: 1.123 on 39 degrees of freedom
										Multiple R-squared: 0.7899, Adjusted R-squared: 0.736
										F-statistic: 14.66 on 10 and 39 DF, p-value: 2.449e-10

## Sheet: Anova on 0 speed
bird	incline	met
M1	level	2.2991
M3	level	2.3641
M4	level	1.90039
M5	level	2.47722
M6	level	2.43689
M7	level	3.83876	2.55274
M1	incline_1	3.53273
M3	incline_1	2.18406		Df Sum Sq Mean Sq F value Pr(>F)						Df Sum Sq Mean Sq F value Pr(>F)
M4	incline_1	3.16776		incline 2 2.242 1.1210 3.133 0.0729 .						bird 5 1.093 0.2186 0.403 0.838
M5	incline_1	3.33524		Residuals 15 5.366 0.3577						Residuals 12 6.515 0.5429
M6	incline_1	3.16542		---
M7	incline_1	2.38559	2.9618	Signif. codes: 0 ‘***’ 0.001 ‘**’ 0.01 ‘*’ 0.05 ‘.’ 0.1 ‘ ’ 1
M1	incline_2	3.26465
M3	incline_2	2.95574
M4	incline_2	3.69399		One-way ANOVA
M5	incline_2	3.62651
M6	incline_2	4.29143
M7	incline_2	2.66852	3.41681

## Sheet: CoT
bird	speed	incline	Pmet	Pmet/U(CoT)	Log10 CoT	mean CoT	S.D	S.E	mean Log	S.D	S.E
M1	0.5	incline 1	3.23583	6.47166	0.811015									0.5	0.75	1
M3	0.5	incline 1	5.63447	11.2689	1.05188								level	6.32604	5.51957	5.64586						MCoT
M4	0.5	incline 1	3.56104	7.12209	0.852607								5 degree incline	8.91307	7.51019	8.90362					level	5.51957
M5	0.5	incline 1	6.0988	12.1976	1.08627								7 degree incline	8.73864	6.82514	8.54025					5 degree	7.51019
M6	0.5	incline 1	4.64957	9.29915	0.968443																7degree	6.82514
M7	0.5	incline 1	3.5595	7.119	0.852419	8.91307	2.40308	0.981055	0.937107	0.115428	0.0471231		S.E1	0.783534	0.62138	0.524988							efficiency
M1	0.75	incline 1	4.69223	6.25631	0.796318								S.E2	0.981055	0.678224	0.370441					CoL at 5	26.5	36.98
M3	0.75	incline 1	7.9448	10.5931	1.02502								S.E3	1.40992	0.623519	0.873338					CoL t 7	18.7	52.4
M4	0.75	incline 1	4.70824	6.27765	0.797797
M5	0.75	incline 1	5.60058	7.46744	0.873171
M6	0.75	incline 1	4.88183	6.50911	0.813522																For this F=2,6					ANCOVA
M7	0.75	incline 1	5.96818	7.95757	0.900781	7.51019	1.6613	0.678224	0.867769	0.088081	0.0359589			0.5	0.75	1					one way anova: Mcot~incline					Df Sum Sq Mean Sq F value Pr(>F)
M1	1	incline 1	8.95186	8.95186	0.951913								level	0.779873	0.727567	0.741317					Df Sum Sq Mean Sq F value Pr(>F)					speed 1 1.71 1.71 0.553 0.461375
M3	1	incline 1	10.2183	10.2183	1.00938								5 degree incline	0.937107	0.867769	0.94815					incline 2 64.04 32.02 8.162 0.000906 ***					incline 2 63.78 31.89 10.305 0.000255 ***
M4	1	incline 1	8.91002	8.91002	0.949879								7 degree incline	0.916696	0.825839	0.925123					Residuals 47 184.38 3.92					bird 5 61.75 12.35 3.991 0.005097 **
M6	1	incline 1	8.31003	8.31003	0.919602																---					speed:incline 2 0.51 0.26 0.083 0.920706
M7	1	incline 1	8.1279	8.1279	0.909978	8.90362	0.828332	0.370441	0.94815	0.0388526	0.0173754		S.E1	0.0649058	0.0506138	0.0488053					Signif. codes: 0 ‘***’ 0.001 ‘**’ 0.01 ‘*’ 0.05 ‘.’ 0.1 ‘ ’ 1					Residuals 39 120.68 3.09
M1	0.5	level	4.06598	8.13197	0.910196								S.E2	0.0471231	0.0359589	0.0173754										---
M3	0.5	level	3.33295	6.6659	0.823859								S.E3	0.0637657	0.0370918	0.0431316					one way anova level vs 5 degree incline					Signif. codes: 0 ‘***’ 0.001 ‘**’ 0.01 ‘*’ 0.05 ‘.’ 0.1 ‘ ’ 1
M4	0.5	level	2.91295	5.8259	0.765363																Df Sum Sq Mean Sq F value Pr(>F)
M5	0.5	level	4.15119	8.30238	0.919203																incline 1 56.31 56.31 19.57 0.000105 ***					Post hoc "incline"
M6	0.5	level	2.99283	5.98566	0.777112																Residuals 32 92.07 2.88					diff lwr upr p adj
M7	0.5	level	1.52222	3.04443	0.483506	6.32604	1.91926	0.783534	0.779873	0.158986	0.0649058										---					incline_2-incline_1 -0.4590637 -1.951843 1.0337157 0.7358885
M1	0.75	level	4.14393	5.52524	0.742351																Signif. codes: 0 ‘***’ 0.001 ‘**’ 0.01 ‘*’ 0.05 ‘.’ 0.1 ‘ ’ 1					level-incline_1 -2.5738056 -4.043793 -1.1038181 0.0003544
M3	0.75	level	3.27891	4.37187	0.640668																					level-incline_2 -2.1147419 -3.607521 -0.6219625 0.0037925
M4	0.75	level	2.59217	3.45623	0.538602																one way anova 5 vs 7 degree incline
M5	0.75	level	5.89314	7.85752	0.895286																Df Sum Sq Mean Sq F value Pr(>F)
M6	0.75	level	4.68139	6.24186	0.795314																incline 2 3.4 1.700 0.355 0.704					also J.Lees paper for R2 independent values(see book)
M7	0.75	level	4.24854	5.66472	0.753178	5.51957	1.52206	0.62138	0.727567	0.123978	0.0506138										Residuals 30 143.5 4.783
M1	1	level	7.01784	7.01784	0.846203
M3	1	level	6.36695	6.36695	0.803932																one way anova level vs 7 degree incline
M4	1	level	4.80242	4.80242	0.68146																Df Sum Sq Mean Sq F value Pr(>F)
M6	1	level	3.79721	3.79721	0.579464																incline 1 37.4 37.40 8.821 0.00571 **
M7	1	level	6.24488	6.24488	0.795524	5.64586	1.17391	0.524988	0.741317	0.109132	0.0488053										Residuals 31 131.4 4.24
M1	0.5	incline_2	4.42331	8.84662	0.946777
M3	0.5	incline_2	4.58649	9.17299	0.962511
M4	0.5	incline_2	2.6142	5.22839	0.718368
M5	0.5	incline_2	7.57718	15.1544	1.18054
M6	0.5	incline_2	3.54062	7.08123	0.850109
M7	0.5	incline_2	3.47413	6.94826	0.841876	8.73864	3.45358	1.40992	0.916696	0.156193	0.0637657
M1	0.75	incline_2	9.55168	9.55168	0.98008
M3	0.75	incline_2	5.29039	5.29039	0.723487
M4	0.75	incline_2	6.02075	6.02075	0.779651
M5	0.75	incline_2	7.51741	7.51741	0.876068
M6	0.75	incline_2	6.57231	6.57231	0.817718
M7	0.75	incline_2	5.99833	5.99833	0.77803	6.82514	1.5273	0.623519	0.825839	0.0908559	0.0370918
M3	1	incline_2	9.5191	9.5191	0.978596
M4	1	incline_2	6.68381	6.68381	0.825024
M6	1	incline_2	10.3058	10.3058	1.01308
M7	1	incline_2	7.65229	7.65229	0.883792	8.54025	1.74668	0.873338	0.925123	0.0862632	0.0431316
